# Supplementary material for: Extraction Optimization and Structural Characteristics of Chitosan from Cuttlefish (S. pharaonis sp.) Bone
Source: Materials (Basel). 2022 Nov 11;15(22):7969. doi: 10.3390/ma15227969 (PMC9698347; doi:10.3390/ma15227969)
Supplement: Supplementary file 1 [file materials-15-07969-s001.zip]

Archive with 1 entries (1 files):
- materials-2000674-supplementary.pdf
